# Supplementary material for: Three new species of the genus Falcileptoneta Komatsu, 1970 (Araneae, Leptonetidae) from Korea
Source: Zookeys. 2019 Aug 20;872:1–12. doi: 10.3897/zookeys.872.34594 (PMC6711939; doi:10.3897/zookeys.872.34594)
Supplement: XML Treatment for Falcileptoneta [file zookeys.872.34594-treatment1.xml]

<!DOCTYPE tp:taxon-treatment
  PUBLIC "-//TaxonX//DTD Taxonomic Treatment Publishing DTD v0 20100105//EN" "tax-treatment-NSO.dtd">
<tp:taxon-treatment xmlns:tp="http://www.plazi.org/taxpub"><tp:treatment-meta><kwd-group><label>Taxon classification</label><kwd><named-content xmlns:xlink="http://www.w3.org/1999/xlink" content-type="kingdom">Animalia</named-content></kwd><kwd><named-content xmlns:xlink="http://www.w3.org/1999/xlink" content-type="order">Araneae</named-content></kwd><kwd><named-content xmlns:xlink="http://www.w3.org/1999/xlink" content-type="family">Leptonetidae</named-content></kwd></kwd-group><mixed-citation publication-type="journal"><person-group><name><surname>Xu</surname><given-names>Mingjie</given-names></name><name><surname>Kim</surname><given-names>Seung Tae</given-names></name><name><surname>Yoo</surname><given-names>Jung Sun</given-names></name><name><surname>Nam</surname><given-names>Eun Jung</given-names></name><name><surname>Li</surname><given-names>Shuqiang</given-names></name></person-group><article-title>Three new species of the genus <italic><tp:taxon-name><tp:taxon-name-part taxon-name-part-type="genus" reg="Falcileptoneta">Falcileptoneta</tp:taxon-name-part></tp:taxon-name></italic> Komatsu, 1970 (<tp:taxon-name><tp:taxon-name-part taxon-name-part-type="order">Araneae</tp:taxon-name-part></tp:taxon-name>, <tp:taxon-name><tp:taxon-name-part taxon-name-part-type="family">Leptonetidae</tp:taxon-name-part></tp:taxon-name>) from Korea</article-title><source>Zookeys</source><day>20</day><month>8</month><year>2019</year><volume>872</volume><fpage>1</fpage><lpage>12</lpage><pub-id pub-id-type="doi">10.3897/zookeys.872.34594</pub-id></mixed-citation></tp:treatment-meta><tp:nomenclature><label>Genus</label><tp:taxon-name><object-id xmlns:xlink="http://www.w3.org/1999/xlink" content-type="arpha" xlink:type="simple">037C77793F8D5440AC0E6B857F2C39BA</object-id>
                <tp:taxon-name-part taxon-name-part-type="genus" reg="Falcileptoneta">Falcileptoneta</tp:taxon-name-part>
              </tp:taxon-name><tp:taxon-authority>Komatsu, 1970</tp:taxon-authority></tp:nomenclature><tp:treatment-sec sec-type="type species" id="SECID0E1EAC"><title>Type species.</title><p><italic><tp:taxon-name><tp:taxon-name-part taxon-name-part-type="genus" reg="Leptoneta">Leptoneta</tp:taxon-name-part> <tp:taxon-name-part taxon-name-part-type="species" reg="striatus">striatus</tp:taxon-name-part></tp:taxon-name></italic> Oi, 1952</p></tp:treatment-sec><tp:treatment-sec sec-type="diagnosis" id="SECID0ELFAC"><title>Diagnosis.</title><p>The genus <italic><tp:taxon-name><tp:taxon-name-part taxon-name-part-type="genus" reg="Falcileptoneta">Falcileptoneta</tp:taxon-name-part></tp:taxon-name></italic> is similar to <italic><tp:taxon-name><tp:taxon-name-part taxon-name-part-type="genus" reg="Leptoneta">Leptoneta</tp:taxon-name-part></tp:taxon-name></italic> and <italic><tp:taxon-name><tp:taxon-name-part taxon-name-part-type="genus" reg="Longileptoneta">Longileptoneta</tp:taxon-name-part></tp:taxon-name></italic> by having fewer sclerites on the bulb but can be distinguished from these two genera by the combination of the following characters: tarsus of male palp with shallow, transverse depression and without spines; tibia with apophyses on the retrolateral apical end; bulb with sickle-like or membranous embolus; complex laminae of the bulb. <italic><tp:taxon-name><tp:taxon-name-part taxon-name-part-type="genus" reg="Leptoneta">Leptoneta</tp:taxon-name-part></tp:taxon-name></italic> can be distinguished by the tarsus with a branch bearing an apical spine. <italic><tp:taxon-name><tp:taxon-name-part taxon-name-part-type="genus" reg="Longileptoneta">Longileptoneta</tp:taxon-name-part></tp:taxon-name></italic> can be identified by the strong femoral spines, the prolateral curvature bearing a prolateral distal spur on the tarsus, a finger-like median sclerite, and a leaf-like embolus.</p><!--PageBreak --></tp:treatment-sec><tp:treatment-sec sec-type="comments" id="SECID0EVGAC"><title>Comments.</title><p>According to the original description, the genus <italic><tp:taxon-name><tp:taxon-name-part taxon-name-part-type="genus" reg="Falcileptoneta">Falcileptoneta</tp:taxon-name-part></tp:taxon-name></italic> is similar to <italic><tp:taxon-name><tp:taxon-name-part taxon-name-part-type="genus" reg="Leptoneta">Leptoneta</tp:taxon-name-part></tp:taxon-name></italic> but can be distinguished by the falcula on the tibia of the male palp. Femur normal. Tibia with three trichobothria, and the apical end with spine-like apophyses. Tarsus with several bristles but no spines and a weak transverse depression. We have added descriptions of the following characters: the shape of the embolus and the laminae of the bulb.</p></tp:treatment-sec><tp:treatment-sec sec-type="distribution" id="SECID0EJHAC"><title>Distribution.</title><p>Korea, Japan.</p></tp:treatment-sec></tp:taxon-treatment>
