# Supplementary material for: Three new species of the genus Falcileptoneta Komatsu, 1970 (Araneae, Leptonetidae) from Korea
Source: Zookeys. 2019 Aug 20;872:1–12. doi: 10.3897/zookeys.872.34594 (PMC6711939; doi:10.3897/zookeys.872.34594)
Supplement: XML Treatment for Falcileptoneta baegunsanensis [file zookeys.872.34594-treatment2.xml]

<!DOCTYPE tp:taxon-treatment
  PUBLIC "-//TaxonX//DTD Taxonomic Treatment Publishing DTD v0 20100105//EN" "tax-treatment-NSO.dtd">
<tp:taxon-treatment xmlns:tp="http://www.plazi.org/taxpub"><tp:treatment-meta><kwd-group><label>Taxon classification</label><kwd><named-content xmlns:xlink="http://www.w3.org/1999/xlink" content-type="kingdom">Animalia</named-content></kwd><kwd><named-content xmlns:xlink="http://www.w3.org/1999/xlink" content-type="order">Araneae</named-content></kwd><kwd><named-content xmlns:xlink="http://www.w3.org/1999/xlink" content-type="family">Leptonetidae</named-content></kwd></kwd-group><mixed-citation publication-type="journal"><person-group><name><surname>Xu</surname><given-names>Mingjie</given-names></name><name><surname>Kim</surname><given-names>Seung Tae</given-names></name><name><surname>Yoo</surname><given-names>Jung Sun</given-names></name><name><surname>Nam</surname><given-names>Eun Jung</given-names></name><name><surname>Li</surname><given-names>Shuqiang</given-names></name></person-group><article-title>Three new species of the genus <italic><tp:taxon-name><tp:taxon-name-part taxon-name-part-type="genus" reg="Falcileptoneta">Falcileptoneta</tp:taxon-name-part></tp:taxon-name></italic> Komatsu, 1970 (<tp:taxon-name><tp:taxon-name-part taxon-name-part-type="order">Araneae</tp:taxon-name-part></tp:taxon-name>, <tp:taxon-name><tp:taxon-name-part taxon-name-part-type="family">Leptonetidae</tp:taxon-name-part></tp:taxon-name>) from Korea</article-title><source>Zookeys</source><day>20</day><month>8</month><year>2019</year><volume>872</volume><fpage>1</fpage><lpage>12</lpage><pub-id pub-id-type="doi">10.3897/zookeys.872.34594</pub-id></mixed-citation></tp:treatment-meta><tp:nomenclature><tp:taxon-name><object-id xmlns:xlink="http://www.w3.org/1999/xlink" content-type="arpha" xlink:type="simple">B8A28E5B08F45C579F1F89C0BC4BEC4C</object-id>
                <tp:taxon-name-part taxon-name-part-type="genus" reg="Falcileptoneta">Falcileptoneta</tp:taxon-name-part>
                <tp:taxon-name-part taxon-name-part-type="species" reg="baegunsanensis">baegunsanensis</tp:taxon-name-part>
                <object-id xmlns:xlink="http://www.w3.org/1999/xlink" content-type="zoobank" xlink:type="simple">http://zoobank.org/3DAFCF04-0F6A-43D9-B945-6369F2126A10</object-id>
              </tp:taxon-name><tp:taxon-status xmlns:xlink="http://www.w3.org/1999/xlink" xlink:type="simple">sp. nov.</tp:taxon-status><xref ref-type="fig" rid="F1">Figures 1</xref><xref ref-type="fig" rid="F2">, 2</xref><xref ref-type="fig" rid="F7">, 7</xref></tp:nomenclature><tp:treatment-sec sec-type="type material" id="SECID0ECJAC"><title>Type material.</title><p><bold><italic>Holotype:</italic></bold> male (<named-content xmlns:xlink="http://www.w3.org/1999/xlink" content-type="dwc:institutional_code" xlink:type="simple">NIBR</named-content>), Mt. Baegunsan, Seonyudam Valley near the parking area (<named-content xmlns:xlink="http://www.w3.org/1999/xlink" content-type="dwc:verbatimCoordinates" xlink:type="simple"><named-content content-type="geo-json" specific-use="{&#34;type&#34;:&#34;Point&#34;,&#34;coordinates&#34;:[127.402600,38.070200]}" id="NCID0EVJAC" xlink:type="simple">38.0702°N, 127.4026°E</named-content></named-content>), Dopyeong-ri, Idong-myeon, Pocheon-si, Gyeonggi-do, Korea, 09 October 2018, ZG. Chen, Z. Zhao &amp; MJ. Xu leg. <bold><italic>Paratypes</italic></bold>: 1 male and 1 female (<named-content xmlns:xlink="http://www.w3.org/1999/xlink" content-type="dwc:institutional_code" xlink:type="simple">IZCAS</named-content>), same data as holotype.</p></tp:treatment-sec><tp:treatment-sec sec-type="etymology" id="SECID0ECKAC"><title>Etymology.</title><p>The specific name is an adjective referring to the type locality.</p></tp:treatment-sec><tp:treatment-sec sec-type="Differential diagnosis" id="SECID0EHKAC"><title>Differential diagnosis.</title><p>This new species is similar to <italic><tp:taxon-name><tp:taxon-name-part taxon-name-part-type="genus" reg="Falcileptoneta">F.</tp:taxon-name-part> <tp:taxon-name-part taxon-name-part-type="species" reg="geumsanensis">geumsanensis</tp:taxon-name-part></tp:taxon-name></italic> Seo, 2016 and <italic><tp:taxon-name><tp:taxon-name-part taxon-name-part-type="genus" reg="Falcileptoneta">F.</tp:taxon-name-part> <tp:taxon-name-part taxon-name-part-type="species" reg="boeunensis">boeunensis</tp:taxon-name-part></tp:taxon-name></italic> Seo, 2015 but can be separated by the shape of the palpal tibial apophyses found retrolaterally, with one apophysis coniform and the other bifurcate, bearing three spines distally (Figure <xref ref-type="fig" rid="F1">1D</xref>) (vs. a spur-like tibial apophysis located ventrally, a leaf-like medial apophysis, a dorsal beak-like apophysis in <italic><tp:taxon-name><tp:taxon-name-part taxon-name-part-type="genus" reg="Falcileptoneta">F.</tp:taxon-name-part> <tp:taxon-name-part taxon-name-part-type="species" reg="geumsanensis">geumsanensis</tp:taxon-name-part></tp:taxon-name></italic>; three tibial spines with the outer spine spur-like, the medial one spine-like, and the inner spine conical in <italic><tp:taxon-name><tp:taxon-name-part taxon-name-part-type="genus" reg="Falcileptoneta">F.</tp:taxon-name-part> <tp:taxon-name-part taxon-name-part-type="species" reg="boeunensis">boeunensis</tp:taxon-name-part></tp:taxon-name></italic>.).</p><fig id="F1" position="float" orientation="portrait"><object-id xmlns:xlink="http://www.w3.org/1999/xlink" content-type="doi" xlink:type="simple">10.3897/zookeys.872.34594.figure1</object-id><object-id xmlns:xlink="http://www.w3.org/1999/xlink" content-type="arpha" xlink:type="simple">460E8C84019B5748A7326C3C93BAE2A9</object-id><label>Figure 1.</label><caption><p><italic><tp:taxon-name><tp:taxon-name-part taxon-name-part-type="genus" reg="Falcileptoneta">Falcileptoneta</tp:taxon-name-part> <tp:taxon-name-part taxon-name-part-type="species" reg="baegunsanensis">baegunsanensis</tp:taxon-name-part></tp:taxon-name></italic> sp. nov., male holotype. <bold>A</bold> habitus, dorsal view <bold>B</bold> palpal bulb, ventral view <bold>C</bold> palp, prolateral view <bold>D</bold> palp, retrolateral view. Abbreviations: <bold><abbrev xmlns:xlink="http://www.w3.org/1999/xlink" xlink:title="prolateral sclerite" id="ABBRID0EZMAC" xlink:type="simple">PS</abbrev></bold> = prolateral sclerite; <bold>E</bold> = embolus; <bold><abbrev xmlns:xlink="http://www.w3.org/1999/xlink" xlink:title="median sclerite" id="ABBRID0EANAC" xlink:type="simple">MS</abbrev></bold> = median sclerite.</p></caption><graphic xmlns:xlink="http://www.w3.org/1999/xlink" xlink:href="zookeys-872-001-g001.jpg" position="float" orientation="portrait" xlink:type="simple" id="oo_326987.jpg"><uri content-type="original_file" xlink:type="simple">https://binary.pensoft.net/fig/326987</uri></graphic></fig></tp:treatment-sec><tp:treatment-sec sec-type="description" id="SECID0EJNAC"><title>Description.</title><p><bold><italic>Male</italic></bold> (holotype). Total length 1.40. Prosoma 0.60 long, 0.51 wide. Opisthosoma 0.80 long, 0.55 wide (Figure <xref ref-type="fig" rid="F1">1A</xref>). Prosoma brown. Eyes six. Median groove, cervical grooves and radial furrows distinct. Clypeus 0.15 high. Opisthosoma gray, ovoid. Leg measurements: I 3.53 (0.94, 0.25,0.99, 0.74, 0.61); II 2.97 (0.88, 0.23, 0.74, 0.62, 0.50); III 2.58 (0.66, 0.19, 0.68, 0.63, 0.42); IV 3.4 (0.98, 0.19, 1.00, 0.81, 0.42). Palp as illustrated in Figure <xref ref-type="fig" rid="F1">1C, D</xref>: femur lacking strong spine; tibia with three apophyses retrolaterally, with one coniform and the other bifurcate, bearing three spines distally (Figure <xref ref-type="fig" rid="F1">1D</xref>); tarsus with a transverse depression, and a smooth, distinct earlobe-shaped process. Bulb with triangular black sickle-shaped embolus and three types of sclerites: prolateral sclerite membranous; median sclerite wide and shoehorn-like; retrolateral sclerite transparent and membranous (Figure <xref ref-type="fig" rid="F1">1B</xref>).</p><p><bold><italic>Female</italic></bold> (one of the paratypes). Similar to male in color and general features but larger and with longer legs. Total length 1.39 as in Figure <xref ref-type="fig" rid="F2">2A, B</xref>. Prosoma 0.55 long, 0.46 wide. Opisthosoma 0.84 long, 0.50 wide. Leg measurements: I 3.25 (0.78, 0.18, 0.84, 0.98, 0.47); II 2.29 (0.69, 0.17, 0.60, 0.48, 0.35); III 2.09 (0.56, 0.16, 0.52, 0.45, 0.40); IV2.88 (0.84, 0.22, 0.80, 0.63, 0.39). Internal genitalia as provided in Figure <xref ref-type="fig" rid="F2">2C</xref>: atrium rectangular, anterior margin of atrium with short hairs, and spermathecae oval.</p><fig id="F2" position="float" orientation="portrait"><object-id xmlns:xlink="http://www.w3.org/1999/xlink" content-type="doi" xlink:type="simple">10.3897/zookeys.872.34594.figure2</object-id><object-id xmlns:xlink="http://www.w3.org/1999/xlink" content-type="arpha" xlink:type="simple">B4AB66723649578FAF497EDDBA44D3B1</object-id><label>Figure 2.</label><caption><p><italic><tp:taxon-name><tp:taxon-name-part taxon-name-part-type="genus" reg="Falcileptoneta">Falcileptoneta</tp:taxon-name-part> <tp:taxon-name-part taxon-name-part-type="species" reg="baegunsanensis">baegunsanensis</tp:taxon-name-part></tp:taxon-name></italic> sp. nov., female paratype. <bold>A</bold> habitus, dorsal view <bold>B</bold> habitus, ventral view <bold>C</bold> internal genitalia, dorsal view. Abbreviations: <bold><abbrev xmlns:xlink="http://www.w3.org/1999/xlink" xlink:title="atrium" id="ABBRID0ENPAC" xlink:type="simple">At</abbrev></bold> = atrium; <bold><abbrev xmlns:xlink="http://www.w3.org/1999/xlink" xlink:title="spermathecae stalk" id="ABBRID0ESPAC" xlink:type="simple">SS</abbrev></bold> = spermathecae stalk; <bold><abbrev xmlns:xlink="http://www.w3.org/1999/xlink" xlink:title="spermathecae" id="ABBRID0EXPAC" xlink:type="simple">SH</abbrev></bold> = spermathecae.</p></caption><graphic xmlns:xlink="http://www.w3.org/1999/xlink" xlink:href="zookeys-872-001-g002.jpg" position="float" orientation="portrait" xlink:type="simple" id="oo_326988.jpg"><uri content-type="original_file" xlink:type="simple">https://binary.pensoft.net/fig/326988</uri></graphic></fig></tp:treatment-sec><tp:treatment-sec sec-type="habitat" id="SECID0EBAAE"><title>Habitat.</title><p>Litter layers in mixed forest.</p></tp:treatment-sec><tp:treatment-sec sec-type="distribution" id="SECID0EGAAE"><title>Distribution.</title><p>Korea (Gyeonggi-do).</p><!--PageBreak --></tp:treatment-sec><tp:treatment-sec><!--Section generated to contain objects referenced in tp:taxon-treatment.--><fig id="F7" position="float" orientation="portrait"><object-id xmlns:xlink="http://www.w3.org/1999/xlink" content-type="doi" xlink:type="simple">10.3897/zookeys.872.34594.figure7</object-id><object-id xmlns:xlink="http://www.w3.org/1999/xlink" content-type="arpha" xlink:type="simple">CB97369D1CFA587991452CCACDB366F0</object-id><label>Figure 7.</label><caption><p>Locality records for three new species of the genus <italic><tp:taxon-name><tp:taxon-name-part taxon-name-part-type="genus" reg="Falcileptoneta">Falcileptoneta</tp:taxon-name-part></tp:taxon-name></italic> from Korea. <bold>A</bold><italic><tp:taxon-name><tp:taxon-name-part taxon-name-part-type="genus" reg="Falcileptoneta">F.</tp:taxon-name-part> <tp:taxon-name-part taxon-name-part-type="species" reg="baegunsanensis">baegunsanensis</tp:taxon-name-part></tp:taxon-name></italic> sp. nov. <bold>B</bold><italic><tp:taxon-name><tp:taxon-name-part taxon-name-part-type="genus" reg="Falcileptoneta">F.</tp:taxon-name-part> <tp:taxon-name-part taxon-name-part-type="species" reg="odaesanensis">odaesanensis</tp:taxon-name-part></tp:taxon-name></italic> sp. nov. <bold>C</bold><italic><tp:taxon-name><tp:taxon-name-part taxon-name-part-type="genus" reg="Falcileptoneta">F.</tp:taxon-name-part> <tp:taxon-name-part taxon-name-part-type="species" reg="umyeonsanensis">umyeonsanensis</tp:taxon-name-part></tp:taxon-name></italic> sp. nov.</p></caption><graphic xmlns:xlink="http://www.w3.org/1999/xlink" xlink:href="zookeys-872-001-g007.jpg" position="float" orientation="portrait" xlink:type="simple" id="oo_326993.jpg"><uri content-type="original_file" xlink:type="simple">https://binary.pensoft.net/fig/326993</uri></graphic></fig></tp:treatment-sec></tp:taxon-treatment>
