# Supplementary material for: Three new species of the genus Falcileptoneta Komatsu, 1970 (Araneae, Leptonetidae) from Korea
Source: Zookeys. 2019 Aug 20;872:1–12. doi: 10.3897/zookeys.872.34594 (PMC6711939; doi:10.3897/zookeys.872.34594)
Supplement: XML Treatment for Falcileptoneta odaesanensis [file zookeys.872.34594-treatment3.xml]

<!DOCTYPE tp:taxon-treatment
  PUBLIC "-//TaxonX//DTD Taxonomic Treatment Publishing DTD v0 20100105//EN" "tax-treatment-NSO.dtd">
<tp:taxon-treatment xmlns:tp="http://www.plazi.org/taxpub"><tp:treatment-meta><kwd-group><label>Taxon classification</label><kwd><named-content xmlns:xlink="http://www.w3.org/1999/xlink" content-type="kingdom">Animalia</named-content></kwd><kwd><named-content xmlns:xlink="http://www.w3.org/1999/xlink" content-type="order">Araneae</named-content></kwd><kwd><named-content xmlns:xlink="http://www.w3.org/1999/xlink" content-type="family">Leptonetidae</named-content></kwd></kwd-group><mixed-citation publication-type="journal"><person-group><name><surname>Xu</surname><given-names>Mingjie</given-names></name><name><surname>Kim</surname><given-names>Seung Tae</given-names></name><name><surname>Yoo</surname><given-names>Jung Sun</given-names></name><name><surname>Nam</surname><given-names>Eun Jung</given-names></name><name><surname>Li</surname><given-names>Shuqiang</given-names></name></person-group><article-title>Three new species of the genus <italic><tp:taxon-name><tp:taxon-name-part taxon-name-part-type="genus" reg="Falcileptoneta">Falcileptoneta</tp:taxon-name-part></tp:taxon-name></italic> Komatsu, 1970 (<tp:taxon-name><tp:taxon-name-part taxon-name-part-type="order">Araneae</tp:taxon-name-part></tp:taxon-name>, <tp:taxon-name><tp:taxon-name-part taxon-name-part-type="family">Leptonetidae</tp:taxon-name-part></tp:taxon-name>) from Korea</article-title><source>Zookeys</source><day>20</day><month>8</month><year>2019</year><volume>872</volume><fpage>1</fpage><lpage>12</lpage><pub-id pub-id-type="doi">10.3897/zookeys.872.34594</pub-id></mixed-citation></tp:treatment-meta><tp:nomenclature><tp:taxon-name><object-id xmlns:xlink="http://www.w3.org/1999/xlink" content-type="arpha" xlink:type="simple">977DBE5C95715EEF85D704A2499D6DAB</object-id>
                <tp:taxon-name-part taxon-name-part-type="genus" reg="Falcileptoneta">Falcileptoneta</tp:taxon-name-part>
                <tp:taxon-name-part taxon-name-part-type="species" reg="odaesanensis">odaesanensis</tp:taxon-name-part>
                <object-id xmlns:xlink="http://www.w3.org/1999/xlink" content-type="zoobank" xlink:type="simple">http://zoobank.org/B861FF33-505A-492F-8D88-35C6BB04D47B</object-id>
              </tp:taxon-name><tp:taxon-status xmlns:xlink="http://www.w3.org/1999/xlink" xlink:type="simple">sp. nov.</tp:taxon-status><xref ref-type="fig" rid="F3">Figures 3</xref><xref ref-type="fig" rid="F4">, 4</xref><xref ref-type="fig" rid="F7">, 7</xref><!--PageBreak --><!--PageBreak --></tp:nomenclature><tp:treatment-sec sec-type="type material" id="SECID0ECCAE"><title>Type material.</title><p><bold><italic>Holotype:</italic></bold> male (<named-content xmlns:xlink="http://www.w3.org/1999/xlink" content-type="dwc:institutional_code" xlink:type="simple">NIBR</named-content>), Mt. Odaesan 0.2 km east of Sangwonsa Temple (<named-content xmlns:xlink="http://www.w3.org/1999/xlink" content-type="dwc:verbatimCoordinates" xlink:type="simple"><named-content content-type="geo-json" specific-use="{&#34;type&#34;:&#34;Point&#34;,&#34;coordinates&#34;:[128.566500,37.786500]}" id="NCID0EVCAE" xlink:type="simple">37.7865°N, 128.5665°E</named-content></named-content>), Jinbu-myeon, Pyeongchang-gun, Gangwon-do, Korea, 18 September 2018, ZG. Chen, Z. Zhao &amp; MJ. Xu leg. <bold><italic>Paratypes</italic></bold>: 1 male and 1 female (<named-content xmlns:xlink="http://www.w3.org/1999/xlink" content-type="dwc:institutional_code" xlink:type="simple">IZCAS</named-content>), same data as holotype.</p></tp:treatment-sec><tp:treatment-sec sec-type="etymology" id="SECID0ECDAE"><title>Etymology.</title><p>The specific name is an adjective referring to the type locality.</p></tp:treatment-sec><tp:treatment-sec sec-type="Differential diagnosis" id="SECID0EHDAE"><title>Differential diagnosis.</title><p>This new species is similar to <italic><tp:taxon-name><tp:taxon-name-part taxon-name-part-type="genus" reg="Falcileptoneta">F.</tp:taxon-name-part> <tp:taxon-name-part taxon-name-part-type="species" reg="geumdaensis">geumdaensis</tp:taxon-name-part></tp:taxon-name></italic> Seo, 2016, <italic><tp:taxon-name><tp:taxon-name-part taxon-name-part-type="genus" reg="Falcileptoneta">F.</tp:taxon-name-part> <tp:taxon-name-part taxon-name-part-type="species" reg="sunchangensis">sunchangensis</tp:taxon-name-part></tp:taxon-name></italic> Seo, 2016 and <italic><tp:taxon-name><tp:taxon-name-part taxon-name-part-type="genus" reg="Falcileptoneta">F.</tp:taxon-name-part> <tp:taxon-name-part taxon-name-part-type="species" reg="amakusaensis">amakusaensis</tp:taxon-name-part></tp:taxon-name></italic> Irie &amp; Ono, 2005 but can be separated by the palpal tibia with three distal retrolateral setae (Figure <xref ref-type="fig" rid="F3">3D</xref>) (vs. tibial apophysis with two whip-shaped hairs bearing minute setae and the main apophysis spiniform in <italic><tp:taxon-name><tp:taxon-name-part taxon-name-part-type="genus" reg="Falcileptoneta">F.</tp:taxon-name-part> <tp:taxon-name-part taxon-name-part-type="species" reg="amakusaensis">amakusaensis</tp:taxon-name-part></tp:taxon-name></italic>; tibial apophysis with two spur-like retrolateral apophyses in <italic><tp:taxon-name><tp:taxon-name-part taxon-name-part-type="genus" reg="Falcileptoneta">F.</tp:taxon-name-part> <tp:taxon-name-part taxon-name-part-type="species" reg="geumdaensis">geumdaensis</tp:taxon-name-part></tp:taxon-name></italic>; tibial apophysis with two retrolateral spines with the dorsal one thick and spur-like in <italic><tp:taxon-name><tp:taxon-name-part taxon-name-part-type="genus" reg="Falcileptoneta">F.</tp:taxon-name-part> <tp:taxon-name-part taxon-name-part-type="species" reg="sunchangensis">sunchangensis</tp:taxon-name-part></tp:taxon-name></italic>).</p><fig id="F3" position="float" orientation="portrait"><object-id xmlns:xlink="http://www.w3.org/1999/xlink" content-type="doi" xlink:type="simple">10.3897/zookeys.872.34594.figure3</object-id><object-id xmlns:xlink="http://www.w3.org/1999/xlink" content-type="arpha" xlink:type="simple">73A85C0C9E6156AC9E76E27AC164AC35</object-id><label>Figure 3.</label><caption><p><italic><tp:taxon-name><tp:taxon-name-part taxon-name-part-type="genus" reg="Falcileptoneta">Falcileptoneta</tp:taxon-name-part> <tp:taxon-name-part taxon-name-part-type="species" reg="odaesanensis">odaesanensis</tp:taxon-name-part></tp:taxon-name></italic> sp. nov., male holotype. <bold>A</bold> habitus, dorsal view <bold>B</bold> palpal bulb, ventral view <bold>C</bold> palp, prolateral view <bold>D</bold> palp, retrolateral view. Abbreviations: <bold><abbrev xmlns:xlink="http://www.w3.org/1999/xlink" xlink:title="prolateral sclerite" id="ABBRID0EPGAE" xlink:type="simple">PS</abbrev></bold> = prolateral sclerite; <bold>E</bold> = embolus; <bold><abbrev xmlns:xlink="http://www.w3.org/1999/xlink" xlink:title="median sclerite" id="ABBRID0EWGAE" xlink:type="simple">MS</abbrev></bold> = median sclerite.</p></caption><graphic xmlns:xlink="http://www.w3.org/1999/xlink" xlink:href="zookeys-872-001-g003.jpg" position="float" orientation="portrait" xlink:type="simple" id="oo_326989.jpg"><uri content-type="original_file" xlink:type="simple">https://binary.pensoft.net/fig/326989</uri></graphic></fig></tp:treatment-sec><tp:treatment-sec sec-type="description" id="SECID0E6GAE"><title>Description.</title><p><bold><italic>Male</italic></bold> (holotype). Total length 1.44 (Figure <xref ref-type="fig" rid="F3">3A</xref>). Carapace 0.63 long, 0.59 wide. Opisthosoma 0.81 long, 0.59 wide. Prosoma brown. Eyes six, reduced to white vestiges. Median groove, distinct cervical grooves and radial furrows. Opisthosoma gray, ovoid. Leg measurements: I 3.27 (0.80, 0.20, 0.91, 0.70, 0.66); II 2.84 (0.75, 0.21, 0.78, 0.60, 0.50); III 2.36 (0.60, 0.18, 0.55, 0.58, 0.45); IV missing. Male palp as in Figure <xref ref-type="fig" rid="F3">3C, D</xref>: femur without strong spine; tibia with three retrolateral setae distally, arranged in a triangle; tarsus with a transverse depression (Figure <xref ref-type="fig" rid="F3">3D</xref>). Embolus with a membranous margin and three types of sclerites: prolateral sclerite spine-like; median sclerite shoehorn-like; retrolateral sclerite membranous (Figure <xref ref-type="fig" rid="F3">3B</xref>).</p><p><bold><italic>Female</italic></bold> (one of the paratypes). Similar to male in color and general features but larger and with longer legs. Total length 1.61 as in Figure <xref ref-type="fig" rid="F4">4A, B</xref>. Prosoma 0.63 long, 0.58 wide. Opisthosoma 0.98 long, 0.69 wide. Leg measurements: I 3.27 (0.80, 0.20, 0.91, 0.70, 0.66); II 2.84 (0.75, 0.21, 0.78, 0.60, 0.50); III 2.36 (0.60, 0.18, 0.55, 0.58, 0.45); IV missing. Internal genitalia as in Figure <xref ref-type="fig" rid="F4">4C</xref>: atrium triangular, genital duct coiled apically, and spermathecae oval.</p><fig id="F4" position="float" orientation="portrait"><object-id xmlns:xlink="http://www.w3.org/1999/xlink" content-type="doi" xlink:type="simple">10.3897/zookeys.872.34594.figure4</object-id><object-id xmlns:xlink="http://www.w3.org/1999/xlink" content-type="arpha" xlink:type="simple">705453F8C23F576C88554CBB69C45D6A</object-id><label>Figure 4.</label><caption><p><italic><tp:taxon-name><tp:taxon-name-part taxon-name-part-type="genus" reg="Falcileptoneta">Falcileptoneta</tp:taxon-name-part> <tp:taxon-name-part taxon-name-part-type="species" reg="odaesanensis">odaesanensis</tp:taxon-name-part></tp:taxon-name></italic> sp. nov., female paratype. <bold>A</bold> habitus, dorsal view <bold>B</bold> habitus, ventral view <bold>C</bold> internal genitalia, dorsal view. Abbreviations: <bold><abbrev xmlns:xlink="http://www.w3.org/1999/xlink" xlink:title="atrium" id="ABBRID0EDJAE" xlink:type="simple">At</abbrev></bold> = atrium; <bold><abbrev xmlns:xlink="http://www.w3.org/1999/xlink" xlink:title="spermathecae stalk" id="ABBRID0EIJAE" xlink:type="simple">SS</abbrev></bold> = spermathecae stalk; <bold><abbrev xmlns:xlink="http://www.w3.org/1999/xlink" xlink:title="spermathecae" id="ABBRID0ENJAE" xlink:type="simple">SH</abbrev></bold> = spermathecae.</p></caption><graphic xmlns:xlink="http://www.w3.org/1999/xlink" xlink:href="zookeys-872-001-g004.jpg" position="float" orientation="portrait" xlink:type="simple" id="oo_326990.jpg"><uri content-type="original_file" xlink:type="simple">https://binary.pensoft.net/fig/326990</uri></graphic></fig></tp:treatment-sec><tp:treatment-sec sec-type="habitat" id="SECID0EWJAE"><title>Habitat.</title><p>Litter layers in mixed forest.</p></tp:treatment-sec><tp:treatment-sec sec-type="distribution" id="SECID0E2JAE"><title>Distribution.</title><p>Korea (Gangwon-do).</p></tp:treatment-sec><tp:treatment-sec><!--Section generated to contain objects referenced in tp:taxon-treatment.--><fig id="F7" position="float" orientation="portrait"><object-id xmlns:xlink="http://www.w3.org/1999/xlink" content-type="doi" xlink:type="simple">10.3897/zookeys.872.34594.figure7</object-id><object-id xmlns:xlink="http://www.w3.org/1999/xlink" content-type="arpha" xlink:type="simple">CB97369D1CFA587991452CCACDB366F0</object-id><label>Figure 7.</label><caption><p>Locality records for three new species of the genus <italic><tp:taxon-name><tp:taxon-name-part taxon-name-part-type="genus" reg="Falcileptoneta">Falcileptoneta</tp:taxon-name-part></tp:taxon-name></italic> from Korea. <bold>A</bold><italic><tp:taxon-name><tp:taxon-name-part taxon-name-part-type="genus" reg="Falcileptoneta">F.</tp:taxon-name-part> <tp:taxon-name-part taxon-name-part-type="species" reg="baegunsanensis">baegunsanensis</tp:taxon-name-part></tp:taxon-name></italic> sp. nov. <bold>B</bold><italic><tp:taxon-name><tp:taxon-name-part taxon-name-part-type="genus" reg="Falcileptoneta">F.</tp:taxon-name-part> <tp:taxon-name-part taxon-name-part-type="species" reg="odaesanensis">odaesanensis</tp:taxon-name-part></tp:taxon-name></italic> sp. nov. <bold>C</bold><italic><tp:taxon-name><tp:taxon-name-part taxon-name-part-type="genus" reg="Falcileptoneta">F.</tp:taxon-name-part> <tp:taxon-name-part taxon-name-part-type="species" reg="umyeonsanensis">umyeonsanensis</tp:taxon-name-part></tp:taxon-name></italic> sp. nov.</p></caption><graphic xmlns:xlink="http://www.w3.org/1999/xlink" xlink:href="zookeys-872-001-g007.jpg" position="float" orientation="portrait" xlink:type="simple" id="oo_326993.jpg"><uri content-type="original_file" xlink:type="simple">https://binary.pensoft.net/fig/326993</uri></graphic></fig></tp:treatment-sec></tp:taxon-treatment>
