# Supplementary material for: Three new species of the genus Falcileptoneta Komatsu, 1970 (Araneae, Leptonetidae) from Korea
Source: Zookeys. 2019 Aug 20;872:1–12. doi: 10.3897/zookeys.872.34594 (PMC6711939; doi:10.3897/zookeys.872.34594)
Supplement: XML Treatment for Falcileptoneta umyeonsanensis [file zookeys.872.34594-treatment4.xml]

<!DOCTYPE tp:taxon-treatment
  PUBLIC "-//TaxonX//DTD Taxonomic Treatment Publishing DTD v0 20100105//EN" "tax-treatment-NSO.dtd">
<tp:taxon-treatment xmlns:tp="http://www.plazi.org/taxpub"><tp:treatment-meta><kwd-group><label>Taxon classification</label><kwd><named-content xmlns:xlink="http://www.w3.org/1999/xlink" content-type="kingdom">Animalia</named-content></kwd><kwd><named-content xmlns:xlink="http://www.w3.org/1999/xlink" content-type="order">Araneae</named-content></kwd><kwd><named-content xmlns:xlink="http://www.w3.org/1999/xlink" content-type="family">Leptonetidae</named-content></kwd></kwd-group><mixed-citation publication-type="journal"><person-group><name><surname>Xu</surname><given-names>Mingjie</given-names></name><name><surname>Kim</surname><given-names>Seung Tae</given-names></name><name><surname>Yoo</surname><given-names>Jung Sun</given-names></name><name><surname>Nam</surname><given-names>Eun Jung</given-names></name><name><surname>Li</surname><given-names>Shuqiang</given-names></name></person-group><article-title>Three new species of the genus <italic><tp:taxon-name><tp:taxon-name-part taxon-name-part-type="genus" reg="Falcileptoneta">Falcileptoneta</tp:taxon-name-part></tp:taxon-name></italic> Komatsu, 1970 (<tp:taxon-name><tp:taxon-name-part taxon-name-part-type="order">Araneae</tp:taxon-name-part></tp:taxon-name>, <tp:taxon-name><tp:taxon-name-part taxon-name-part-type="family">Leptonetidae</tp:taxon-name-part></tp:taxon-name>) from Korea</article-title><source>Zookeys</source><day>20</day><month>8</month><year>2019</year><volume>872</volume><fpage>1</fpage><lpage>12</lpage><pub-id pub-id-type="doi">10.3897/zookeys.872.34594</pub-id></mixed-citation></tp:treatment-meta><tp:nomenclature><tp:taxon-name><object-id xmlns:xlink="http://www.w3.org/1999/xlink" content-type="arpha" xlink:type="simple">8A8D83BBFB465B778840A72317A1BAB6</object-id>
                <tp:taxon-name-part taxon-name-part-type="genus" reg="Falcileptoneta">Falcileptoneta</tp:taxon-name-part>
                <tp:taxon-name-part taxon-name-part-type="species" reg="umyeonsanensis">umyeonsanensis</tp:taxon-name-part>
                <object-id xmlns:xlink="http://www.w3.org/1999/xlink" content-type="zoobank" xlink:type="simple">http://zoobank.org/77593E93-102C-4E98-A900-AD3270FF86C0</object-id>
              </tp:taxon-name><tp:taxon-status xmlns:xlink="http://www.w3.org/1999/xlink" xlink:type="simple">sp. nov.</tp:taxon-status><xref ref-type="fig" rid="F5">Figures 5</xref><xref ref-type="fig" rid="F6">, 6</xref><xref ref-type="fig" rid="F7">, 7</xref></tp:nomenclature><tp:treatment-sec sec-type="type material" id="SECID0EULAE"><title>Type material.</title><p><bold>Holotype</bold>: male (<named-content xmlns:xlink="http://www.w3.org/1999/xlink" content-type="dwc:institutional_code" xlink:type="simple">NIBR</named-content>), Mt. Umyeonsan, Seocho-gu, Seoul, Korea, (<named-content xmlns:xlink="http://www.w3.org/1999/xlink" content-type="dwc:verbatimCoordinates" xlink:type="simple"><named-content content-type="geo-json" specific-use="{&#34;type&#34;:&#34;Point&#34;,&#34;coordinates&#34;:[127.031500,37.479400]}" id="NCID0EEMAE" xlink:type="simple">37.4794°N, 127.0315°E</named-content></named-content>), 03 October 2018, ZG. Chen, Z. Zhao &amp; MJ. Xu leg. <bold>Paratypes</bold>: 1 male and 1 female (<named-content xmlns:xlink="http://www.w3.org/1999/xlink" content-type="dwc:institutional_code" xlink:type="simple">IZCAS</named-content>), same data as holotype.</p></tp:treatment-sec><tp:treatment-sec sec-type="etymology" id="SECID0EQMAE"><title>Etymology.</title><p>The specific name is an adjective referring to the type locality.</p></tp:treatment-sec><tp:treatment-sec sec-type="Differential diagnosis" id="SECID0EVMAE"><title>Differential diagnosis.</title><p>This new species is similar to <italic><tp:taxon-name><tp:taxon-name-part taxon-name-part-type="genus" reg="Falcileptoneta">F.</tp:taxon-name-part> <tp:taxon-name-part taxon-name-part-type="species" reg="yebongsanensis">yebongsanensis</tp:taxon-name-part></tp:taxon-name></italic> Kim, Lee &amp; Namkung, 2004 and <italic><tp:taxon-name><tp:taxon-name-part taxon-name-part-type="genus" reg="Leptoneta">Leptoneta</tp:taxon-name-part> <tp:taxon-name-part taxon-name-part-type="species" reg="kwangreungensis">kwangreungensis</tp:taxon-name-part></tp:taxon-name></italic> Kim, Jung, Kim &amp; Lee, 2004 but can <!--PageBreak --><!--PageBreak --><!--PageBreak --><!--PageBreak --><!--PageBreak -->be separated by one hook-like retrolateral apophysis on the palpal tibia, leaf-shaped median apophysis, and sickle-shaped embolus (Figure <xref ref-type="fig" rid="F5">5C</xref>) (vs. short tubercle without spines or bristles on tibia, hook-shaped median apophysis and sickle-shaped embolus in <italic><tp:taxon-name><tp:taxon-name-part taxon-name-part-type="genus" reg="Falcileptoneta">F.</tp:taxon-name-part> <tp:taxon-name-part taxon-name-part-type="species" reg="yebongsanensis">yebongsanensis</tp:taxon-name-part></tp:taxon-name></italic>; spine-shaped embolus and median apophysis in <italic><tp:taxon-name><tp:taxon-name-part taxon-name-part-type="genus" reg="Leptoneta">L.</tp:taxon-name-part> <tp:taxon-name-part taxon-name-part-type="species" reg="kwangreungensis">kwangreungensis</tp:taxon-name-part></tp:taxon-name></italic>).</p><fig id="F5" position="float" orientation="portrait"><object-id xmlns:xlink="http://www.w3.org/1999/xlink" content-type="doi" xlink:type="simple">10.3897/zookeys.872.34594.figure5</object-id><object-id xmlns:xlink="http://www.w3.org/1999/xlink" content-type="arpha" xlink:type="simple">747A1AD1F9365A3CB7C9F3785CFA8D3B</object-id><label>Figure 5.</label><caption><p><italic><tp:taxon-name><tp:taxon-name-part taxon-name-part-type="genus" reg="Falcileptoneta">Falcileptoneta</tp:taxon-name-part> <tp:taxon-name-part taxon-name-part-type="species" reg="umyeonsanensis">umyeonsanensis</tp:taxon-name-part></tp:taxon-name></italic> sp. nov., male holotype. <bold>A</bold> habitus, dorsal view <bold>B</bold> right palpal bulb, ventral view <bold>C</bold> right palp, retrolateral view <bold>D</bold> right palp, prolateral view. Abbreviations: <bold><abbrev xmlns:xlink="http://www.w3.org/1999/xlink" xlink:title="prolateral sclerite" id="ABBRID0ENPAE" xlink:type="simple">PS</abbrev></bold> = prolateral sclerite; <bold>E</bold> = embolus; <bold><abbrev xmlns:xlink="http://www.w3.org/1999/xlink" xlink:title="median sclerite" id="ABBRID0EUPAE" xlink:type="simple">MS</abbrev></bold> = median sclerite.</p></caption><graphic xmlns:xlink="http://www.w3.org/1999/xlink" xlink:href="zookeys-872-001-g005.jpg" position="float" orientation="portrait" xlink:type="simple" id="oo_326991.jpg"><uri content-type="original_file" xlink:type="simple">https://binary.pensoft.net/fig/326991</uri></graphic></fig></tp:treatment-sec><tp:treatment-sec sec-type="description" id="SECID0E4PAE"><title>Description.</title><p><bold><italic>Male</italic></bold> (holotype). Total length 1.58 (Figure <xref ref-type="fig" rid="F5">5A</xref>). Carapace 0.64 long, 0.57 wide. Opisthosoma 0.94 long, 0.67 wide. Prosoma brown. Eyes six. Median groove, distinct cervical grooves and radial furrows. Opisthosoma brown, ovoid. Leg measurements: I 3.95 (1.09, 0.19, 1.19, 0.84, 0.64); II 3.06 (0.86, 0.18, 0.86, 0.64, 0.52); III 2.51 (0.71, 0.16, 0.67, 0.59, 0.38); IV 4.28 (1.12, 0.21, 1.29, 0.94, 0.72). Male palp as in Figure <xref ref-type="fig" rid="F5">5C, D</xref>: femur without a strong spine; tibia with one hook-like retrolateral apophysis (Figure <xref ref-type="fig" rid="F5">5C</xref>). Embolus with a sickle-shaped tip and three types of sclerites: prolateral sclerite spine-like; median sclerite leaf-like; retrolateral sclerite membranous (Figure <xref ref-type="fig" rid="F5">5B</xref>).</p><p><bold><italic>Female</italic></bold> (one of the paratypes). Similar to male in color and general features. Total length 1.51 (Figure <xref ref-type="fig" rid="F6">6A, B</xref>). Prosoma 0.63 long, 0.55 wide. Opisthosoma 0.88 long, 0.87 wide. Leg measurements: I 3.50 (0.92, 0.20, 0.98, 0.78, 0.62); II 2.84 (0.75, 0.20, 0.76, 0.63, 0.50); III 2.61 (0.69, 0.20, 0.63, 0.61, 0.48); IV 3.71 (0.94, 0.22, 1.00, 0.80, 0.75). Internal genitalia as in Figure <xref ref-type="fig" rid="F6">6C</xref>: atrium wrinkled, trapezoidal, genital duct coiled apically, and spermathecae round.</p><fig id="F6" position="float" orientation="portrait"><object-id xmlns:xlink="http://www.w3.org/1999/xlink" content-type="doi" xlink:type="simple">10.3897/zookeys.872.34594.figure6</object-id><object-id xmlns:xlink="http://www.w3.org/1999/xlink" content-type="arpha" xlink:type="simple">EEEEC7F4A54B556ABB37E336967DB853</object-id><label>Figure 6.</label><caption><p><italic><tp:taxon-name><tp:taxon-name-part taxon-name-part-type="genus" reg="Falcileptoneta">Falcileptoneta</tp:taxon-name-part> <tp:taxon-name-part taxon-name-part-type="species" reg="umyeonsanensis">umyeonsanensis</tp:taxon-name-part></tp:taxon-name></italic> sp. nov., female paratype. <bold>A</bold> habitus, dorsal view <bold>B</bold> habitus, ventral view <bold>C</bold> internal genitalia, dorsal view. Abbreviations: <bold><abbrev xmlns:xlink="http://www.w3.org/1999/xlink" xlink:title="atrium" id="ABBRID0EBSAE" xlink:type="simple">At</abbrev></bold> = atrium; <bold><abbrev xmlns:xlink="http://www.w3.org/1999/xlink" xlink:title="spermathecae stalk" id="ABBRID0EGSAE" xlink:type="simple">SS</abbrev></bold> = spermathecae stalk; <bold><abbrev xmlns:xlink="http://www.w3.org/1999/xlink" xlink:title="spermathecae" id="ABBRID0ELSAE" xlink:type="simple">SH</abbrev></bold> = spermathecae.</p></caption><graphic xmlns:xlink="http://www.w3.org/1999/xlink" xlink:href="zookeys-872-001-g006.jpg" position="float" orientation="portrait" xlink:type="simple" id="oo_326992.jpg"><uri content-type="original_file" xlink:type="simple">https://binary.pensoft.net/fig/326992</uri></graphic></fig></tp:treatment-sec><tp:treatment-sec sec-type="habitat" id="SECID0EUSAE"><title>Habitat.</title><p>Litter layers in mixed forest.</p></tp:treatment-sec><tp:treatment-sec sec-type="distribution" id="SECID0EZSAE"><title>Distribution.</title><p>Korea (Seoul).</p><fig id="F7" position="float" orientation="portrait"><object-id xmlns:xlink="http://www.w3.org/1999/xlink" content-type="doi" xlink:type="simple">10.3897/zookeys.872.34594.figure7</object-id><object-id xmlns:xlink="http://www.w3.org/1999/xlink" content-type="arpha" xlink:type="simple">CB97369D1CFA587991452CCACDB366F0</object-id><label>Figure 7.</label><caption><p>Locality records for three new species of the genus <italic><tp:taxon-name><tp:taxon-name-part taxon-name-part-type="genus" reg="Falcileptoneta">Falcileptoneta</tp:taxon-name-part></tp:taxon-name></italic> from Korea. <bold>A</bold><italic><tp:taxon-name><tp:taxon-name-part taxon-name-part-type="genus" reg="Falcileptoneta">F.</tp:taxon-name-part> <tp:taxon-name-part taxon-name-part-type="species" reg="baegunsanensis">baegunsanensis</tp:taxon-name-part></tp:taxon-name></italic> sp. nov. <bold>B</bold><italic><tp:taxon-name><tp:taxon-name-part taxon-name-part-type="genus" reg="Falcileptoneta">F.</tp:taxon-name-part> <tp:taxon-name-part taxon-name-part-type="species" reg="odaesanensis">odaesanensis</tp:taxon-name-part></tp:taxon-name></italic> sp. nov. <bold>C</bold><italic><tp:taxon-name><tp:taxon-name-part taxon-name-part-type="genus" reg="Falcileptoneta">F.</tp:taxon-name-part> <tp:taxon-name-part taxon-name-part-type="species" reg="umyeonsanensis">umyeonsanensis</tp:taxon-name-part></tp:taxon-name></italic> sp. nov.</p></caption><graphic xmlns:xlink="http://www.w3.org/1999/xlink" xlink:href="zookeys-872-001-g007.jpg" position="float" orientation="portrait" xlink:type="simple" id="oo_326993.jpg"><uri content-type="original_file" xlink:type="simple">https://binary.pensoft.net/fig/326993</uri></graphic></fig><!--PageBreak --></tp:treatment-sec></tp:taxon-treatment>
